# Supplementary material for: Behavioral and histological analyses of the mouse Bassoon p.P3882A mutation corresponding to the human BSN p.P3866A mutation
Source: Front Neurosci. 2024 Jul 26;18:1414145. doi: 10.3389/fnins.2024.1414145 (PMC11310129; doi:10.3389/fnins.2024.1414145)
Supplement: Supplementary file 1 [file Table_1.XLSX]

## Sheet: 3 months
Supplemantal table 1 Immunoreactivity for synapse-related proteins in the caudate-putamen and tyrosine hydroxylase-positive cell count in the substantia nigra at 3 months.
No.	弘前大No.	北大No.		BSN	pTau	TH	SYP	SYN	TH-positive cell count
1	6181	136	WT	23.7	30.7	22.8	34.3	NA	82
2	6182	137	WT	39.2	30.4	32.6	34.1	57.6	67
3	6183	138	WT	38.6	29.4	27.7	33.5	50.2	88
4	6184	144	WT	31.1	24.8	19.8	29.9	45.3	63
5	6185	147	WT	28.6	NA	22.1	34	48.5	76
Average				32.24	28.825	25	33.16	50.4	75.2
6	6186	148	KI	30.2	26.2	36.3	34.5	44.6	NA
7	6187	149	KI	23	28.5	47.9	31.2	44.5	65
8	6188	150	KI	27.3	26.8	45.4	30.2	44.3	74
9	6189	153	KI	26.8	NA	44.7	27	52.3	71
Average				26.825	27.1667	43.575	30.725	46.425	70
				NS	NS	p <0.01	NS	NS	NS
BSN, Bassoon; pTau, phosphorylated tau; TH, tyrosine hydroxylase; SYP, synaptophysin; SYN, synuclein; NA, not available; NS, not significant.
