# Supplementary material for: Behavioral and histological analyses of the mouse Bassoon p.P3882A mutation corresponding to the human BSN p.P3866A mutation
Source: Front Neurosci. 2024 Jul 26;18:1414145. doi: 10.3389/fnins.2024.1414145 (PMC11310129; doi:10.3389/fnins.2024.1414145)
Supplement: Supplementary file 2 [file Table_2.XLSX]

## Sheet: 12 months
Supplemantal table 2 Immunoreactivity for synapse-related proteins in the caudate-putamen and tyrosine hydroxylase-positive cell count in the substantia nigra at 12 months.
	弘前大No.	北大No.			BSN	pTau	TH-16	TH(Rb)	SYP	SYN	TH-positive cell count
1	#6241	114	WT	LM	27.2	23.1	44.5		40.1	57.4	143
2	#6242	115	WT	LM	28	25.8	54.5		30.8	53.6	94
3	#6243	116	WT	LM	35.2	26	58.1		47.2	62.8	104
4	#6244	117	WT	LM	27.6	24.4	56.3		35.6	51.2	101
5	#6245	118	WT	LM	31.2	27.8	59.7		43.7	62	136
6	#6246	119	WT	LM	34.6	34.3	61.3		49.9	57.9	104
7	#6247	120	WT	LM	32.2	31.6	45.9		38	58	126
8	#6248	126	WT	LM	27.7	20.9889	48		36.7	48.4	NA
Average					30.4625	26.7486	53.5375	#DIV/0!	40.25	56.4125	115.429
9	#6252	121	KI	LM	42.8	23.4	58		44.1	60	74
10	#6253	122	KI	LM	50.2	23.4	64.1		47	65.4	93
11	#6254	123	KI	LM	45.9	23.9	62.4		48.7	63.4	NA
12	#6255	130	KI	LM	46.3	27.1	67.8		49	57.9	101
13	#6256	131	KI	LM	46.2	28.1	45.6		39	64.7	87
14	#6257	132	KI	LM	42.1	24.3	65.7		36.4	48.8	89
Average					45.5833	25.0333	60.6	#DIV/0!	44.0333	60.0333	88.8
					p <0.01	NS	NS	NS	NS	NS	p <0.05
BSN, Bassoon; pTau, phosphorylated tau; TH, tyrosine hydroxylase; SYP, synaptophysin; SYN, synuclein; NA, not available; NS, not significant.
